# Supplementary material for: Characterization and engineering of a two-enzyme system for plastics depolymerization
Source: Proc Natl Acad Sci U S A. 2020 Sep 28;117(41):25476–85. doi: 10.1073/pnas.2006753117 (PMC7568301; doi:10.1073/pnas.2006753117)
Supplement: Supplementary File [file pnas.2006753117.sd01.xlsx]

## Sheet: Plasmid construction
Supplemental Data Table SD1. Plasmid Construction
Protein	Plasmid	Plasmid description	Construction details, reference, and other notes
PETase	pCJ135	pET-21b(+) based plasmid for expression of PETase from Ideonella sakaiensis 201-F6 (Genbank GAP38373.1), codon optimized for expression in E. coli K12, with C-terminal His tag. Deposited to addgene as pET-21b(+)-Is-PETase (Plasmid 112202).	Described previously in Austin, H.P., Allen, M.D., Donohoe, B.S., Rorrer, N.A., Kearns, F.L., Silveira, R.L., Pollard, B.C., Dominick, G., Duman, R., Omari, El, K., Mykhaylyk, V., Wagner, A., Michener, W.E., Amore, A., Skaf, M.S., Crowley, M.F., Thorne, A.W., Johnson, C.W., Woodcock, H.L., McGeehan, J.E., Beckham, G.T., 2018. Characterization and engineering of a plastic-degrading aromatic polyes…
MHETase	pCJ136	pET-21b(+) based plasmid for expression of MHETase from Ideonella sakaiensis 201-F6 (Genbank GAP38911.1), codon optimized for expression in E. coli K12, with C-terminal His tag.	pCJ136 was constructed by assembling the DNA fragment CJ_MHETase_opt_Ec (synthesized by IDT), which omitted the stop codon to enable a C-terminal His tag, into pET-21b(+) digested with NdeI and XhoI.
Lidded PETase	pCJ208	pET-21b(+) based plasmid for expression of PETase from Ideonella sakaiensis 201-F6 (Genbank GAP38373.1) incorporating the MHETase lid, codon optimized for expression in E. coli K12, with C-terminal His tag.	pCJ208 was constructed by assembling the DNA fragment CJ_MHETLid (synthesized by IDT), which omitted the stop codon to enable a C-terminal His tag, into pCJ135 digested with with NcoI and AgeI.
Lidless MHETase	pCJ209	pET-21b(+) based plasmid for expression of MHETase from Ideonella sakaiensis 201-F6 (Genbank GAP38911.1) with the lid removed, codon optimized for expression in E. coli K12, with C-terminal His tag.	pCJ209 was constructed by site-directed mutagenesis of pCJ136 using NEB's Q5® Site-Directed Mutagenesis Kit according to the manufacturer’s instructions. pCJ136 was amplified using primer pair oCJ787/oCJ788, incorporating the lid replacement from PETase. The resulting PCR product was treated with NEB's Kinase, Ligase, and DpnI (KLD) enzyme mix.
MHETase C224A/C529A	pCJ205	pET-21b(+) based plasmid for expression of MHETase from Ideonella sakaiensis 201-F6 (Genbank GAP38911.1), codon optimized for expression in E. coli K12, with C-terminal His tag, incorporating C224A and C529A mutations.	pCJ205 was constructed by site-directed mutagenesis of pCJ136 using NEB's Q5® Site-Directed Mutagenesis Kit according to the manufacturer’s instructions. pCJ136 was amplified using primer pair oCJ756/oCJ757 to generate a Cys224Ala mutation in the MHETase. The resulting PCR product was treated with NEB's Kinase, Ligase, and DpnI (KLD) enzyme mix. This plasmid was used as template for amplification…
MHETase C224W/C529S	pCJ201	pET-21b(+) based plasmid for expression of MHETase from Ideonella sakaiensis 201-F6 (Genbank GAP38911.1), codon optimized for expression in E. coli K12, with C-terminal His tag, incorporating C224W and C529SS mutations.	pCJ201 was constructed by site-directed mutagenesis of pCJ136 using NEB's Q5® Site-Directed Mutagenesis Kit according to the manufacturer’s instructions. pCJ136 was amplified using primer pair oCJ756/oCJ760 to generate a Cys224Trp mutation in the MHETase gene. The resulting PCR product was treated with NEB's Kinase, Ligase, and DpnI (KLD) enzyme mix. This plasmid was used as template for amplific…
MHETase C224H/C529F	pCJ204	pET-21b(+) based plasmid for expression of MHETase from Ideonella sakaiensis 201-F6 (Genbank GAP38911.1), codon optimized for expression in E. coli K12, with C-terminal His tag, incorporating C224H and C529F mutations.	pCJ204 was constructed by site-directed mutagenesis of pCJ136 using NEB's Q5® Site-Directed Mutagenesis Kit according to the manufacturer’s instructions. pCJ136 was amplified using primer pair oCJ756/oCJ762 to generate a Cys224His mutation in the MHETase gene. The resulting PCR product was treated with NEB's Kinase, Ligase, and DpnI (KLD) enzyme mix. This plasmid was used as template for amplific…
PETase W159C/S238C	pCJ202	pET-21b(+) based plasmid for expression of PETase from Ideonella sakaiensis 201-F6 (Genbank GAP38373.1), codon optimized for expression in E. coli K12, with C-terminal His tag, incorporating W159C and S238C mutations.	pCJ202 was constructed by site-directed mutagenesis of pCJ135 using NEB's Q5® Site-Directed Mutagenesis Kit according to the manufacturer’s instructions. pCJ135 was amplified using primer pair oCJ764/oCJ765 to generate a Trp159Cys mutation in the PETase gene. The resulting PCR product was treated with NEB's Kinase, Ligase, and DpnI (KLD) enzyme mix. This plasmid was used as template for amplifica…
MHETase S225A	pCJ196	pET-21b(+) based plasmid for expression of MHETase from Ideonella sakaiensis 201-F6 (Genbank GAP38911.1), codon optimized for expression in E. coli K12, with C-terminal His tag, incorporating catalytic mutation, S225A	pCJ196 was constructed by site-directed mutagenesis of pCJ136 using NEB's Q5® Site-Directed Mutagenesis Kit according to the manufacturer’s instructions. pCJ136 was amplified using primer pair oCJ756/oCJ757 to generate a Ser225Ala mutation. The resulting PCR product was treated with NEB's Kinase, Ligase, and DpnI (KLD) enzyme mix.
Comamonas thiooxydans	pCJ199	pET-21b(+) based plasmid for expression of the putative MHETase from Comamonas thiooxydans (Genbank WP_080747404.1) with signal peptide and C-terminal His tag, codon optimized for expression in E. coli K12.	pCJ199 was synthesized by Twist Bioscience.
Comamonas thiooxydans with truncated signal peptide (D75aa)	pCJ203	pET-21b(+) based plasmid for expression of the putative MHETase from Comomonas thiooxydans (Genbank WP_080747404.1) without signal peptide, with C-terminal His tag, codon optimized for expression in E. coli K12.	pCJ203 was constructed by removing the signal peptide from pCJ199 using NEB's Q5® Site-Directed Mutagenesis Kit according to the manufacturer’s instructions. pCJ199 was amplified with oCJ770/oCJ771 to exclude the 75-residue signal peptide. The resulting PCR product was treated with NEB's Kinase, Ligase, and DpnI (KLD) enzyme mix.
Hydrogenophaga sp. PML113	pCJ207	pET-21b(+) based plasmid for expression of the putative MHETase from Hydrogenophaga sp. PML113 (Genbank WP_083293388.1) with signal peptide and C-terminal His tag, codon optimized for expression in E. coli K12.	pCJ207 was synthesized by Twist Bioscience.
Hydrogenophaga sp. PML113 with truncated signal peptide ((D19aa)	pCJ211	pET-21b(+) based plasmid for expression of the putative MHETase from Hydrogenophaga sp. PML113 (Genbank WP_083293388.1) without signal peptide, with C-terminal His tag, codon optimized for expression in E. coli K12.	pCJ211 was constructed by removing the signal peptide from pCJ207 using NEB's Q5® Site-Directed Mutagenesis Kit according to the manufacturer’s instructions. pCJ207 was amplified using primer pair oCJ771/oCJ772 to exclude the 19-residue signal peptide. The resulting PCR product was treated with NEB's Kinase, Ligase, and DpnI (KLD) enzyme mix.
Lidless MHETase C224W/C529S	pCJ220	pET-21b(+) based plasmid for expression of MHETase from Ideonella sakaiensis 201-F6 (Genbank GAP38911.1), codon optimized for expression in E. coli K12, with C-terminal His tag, incorporating lid deletion and C224W and C529S mutations from PETase active site.	pCJ220 was constructed by site-directed mutagenesis of pCJ201 using NEB's Q5® Site-Directed Mutagenesis Kit according to the manufacturer’s instructions. pCJ201 was amplified with primer pair oCJ788/oCJ787 on 1/24/19 to generate a lid replacement from PETase. The resulting PCR product was treated with NEB's Kinase, Ligase, and DpnI (KLD) enzyme mix.
Lidless MHETase C224H/C549F	pCJ221	pET-21b(+) based plasmid for expression of MHETase from Ideonella sakaiensis 201-F6 (Genbank GAP38911.1), codon optimized for expression in E. coli K12, with C-terminal His tag, incorporating lid deletion and C224H and C529F mutations from PETase active site.	pCJ221 was constructed by site-directed mutagenesis of pCJ204 using NEB's Q5® Site-Directed Mutagenesis Kit according to the manufacturer’s instructions. pCJ204 was amplified with primer pair oCJ788/oCJ787 on 1/24/19 to generate a lid replacement from wtPETase. The resulting PCR product was treated with NEB's Kinase, Ligase, and DpnI (KLD) enzyme mix.
MHETase S131G	pCJ197	pET-21b(+) based plasmid for expression of MHETase from Ideonella sakaiensis 201-F6 (Genbank GAP38911.1), codon optimized for expression in E. coli K12, with C-terminal His tag, incorporating S131G mutation.	pCJ197 was constructed by site-directed mutagenesis of pCJ136 using NEB's Q5® Site-Directed Mutagenesis Kit according to the manufacturer’s instructions. pCJ136 was amplified using primer pair oCJ773/oCJ774 to generate a Ser131Gly mutation in the MHETase gene. The resulting PCR product was treated with NEB's Kinase, Ligase, and DpnI (KLD) enzyme mix.
MHETase F495I	pCJ198	pET-21b(+) based plasmid for expression of MHETase from Ideonella sakaiensis 201-F6 (Genbank GAP38911.1), codon optimized for expression in E. coli K12, with C-terminal His tag, incorporating F495I mutation.	pCJ198 was constructed by site-directed mutagenesis of pCJ136 using NEB's Q5® Site-Directed Mutagenesis Kit according to the manufacturer’s instructions. pCJ136 was amplified using primer pair oCJ775/oCJ776 to generate a Phe495Ile mutation in the MHETase gene. The resulting PCR product was treated with NEB's Kinase, Ligase, and DpnI (KLD) enzyme mix.
MHETase with 6th Disulfide as AoFaeB	pCJ200	pET-21b(+) based plasmid for expression of MHETase from Ideonella sakaiensis 201-F6 (Genbank GAP38911.1), codon optimized for expression in E. coli K12, with C-terminal His tag, incorporating mutations to introduce a 6th disulfide bond as in AoFaeB-2.	pCJ200 was synthesized by Twist Bioscience.
MHETase E226T	pCJ206	pET-21b(+) based plasmid for expression of MHETase from Ideonella sakaiensis 201-F6 (Genbank GAP38911.1), codon optimized for expression in E. coli K12, with C-terminal His tag, incorporating the E226T mutation to the putative lipase box.	pCJ206 was constructed by site-directed mutagenesis of pCJ136 using NEB's Q5® Site-Directed Mutagenesis Kit according to the manufacturer’s instructions. pCJ136 was amplified using primer pair oCJ777/oCJ778 to generate a Glu226Thr mutation in the MHETase gene. The resulting PCR product was treated with NEB's Kinase, Ligase, and DpnI (KLD) enzyme mix.
MHETase G489C/S530C	pCJ217	pET-21b(+) based plasmid for expression of MHETase from Ideonella sakaiensis 201-F6 (Genbank GAP38911.1), codon optimized for expression in E. coli K12, with C-terminal His tag, incorporating two point mutations, G489C and S530C, to introduce a 6th disulfide bond (from PETase).	pCJ217 was constructed by site-directed mutagenesis of pCJ136 using NEB's Q5® Site-Directed Mutagenesis Kit according to the manufacturer’s i]nstructions. pCJ136 was amplified using primer pair oCJ779/oCJ780 to generate Gly489Cys mutation in the MHETase gene. The resulting PCR product was treated with NEB's Kinase, Ligase, and DpnI (KLD) enzyme mix. This plasmid was used as template for amplifica…
MHETase with 6th and 7th Disulfide as AoFaeB	pCJ210	pET-21b(+) based plasmid for expression of MHETase from Ideonella sakaiensis 201-F6 (Genbank GAP38911.1), codon optimized for expression in E. coli K12, with C-terminal His tag, incorporating mutations to introduce a 6th and 7th disulfide bond as in AoFaeB-2.	pCJ210 was constructed by site-directed mutagenesis of pCJ200 using NEB's Q5® Site-Directed Mutagenesis Kit according to the manufacturer’s instructions. pCJ200 was amplified using primer pair oCJ779/oCJ780 to generate Gly489Cys mutation in the MHETase gene. The resulting PCR product was treated with NEB's Kinase, Ligase, and DpnI (KLD) enzyme mix. This plasmid was used as template for amplificat…

## Sheet: Synthesized DNA fragments
Supplemental Data Table SD2. Synthesized DNA fragments
Fragment	Sequence (5'-3')	Description
CJ_MHETase_opt_Ec	ctttaagaaggagatataCATATGcagaccaccgtgaccaccatgctcctcgcgtccgtagcattagcggcttgcgccggaggaggttccactcctctgcctctaccgcagcagcagccgcctcagcaggaaccgccacctcctcctgttccgctagccagtcgcgccgcgtgtgaggcgctcaaagatggtaatggcgacatggtttggccgaatgccgccacggttgtagaggttgcagcctggcgtgatgcagcaccggccacggcatcagccgcagccctgccggagcattgcgaagtatcaggcgcgattgccaagcgtactgggattgatgggtacccgtatgaaattaagtttcgcctgcgcatgcccgctgagtggaacggccgttttttc…	The MHETase from Ideonella sakaiensis strain 201-F6 (Genbank GAP38911.1) was codon optimized for expression in E. coli K12 MG1655 (Highly Expressed Genes) using the codon optimizer at http://genomes.urv.es/OPTIMIZER/ (guided random method) (CAI: 0.658, ENc: 52, %GC: 58.5). The stop codon was omitted and overlaps were added for assembly into the expression vector pET-21b(+) digested with NdeI and …
CJ_MHETase_Lid	tccgcgcttagctagccatggctttgtggttattaccatcgatacgaacagcactctagaccagcccagcagccgtagctcgcaacagatggccgcgcttcgtcaagttgcgagcttgaacgggaccagcagtagcccgatttacggaaaggtcgatactgcccgcatgggtgtgatgggctggtcaatggggggcggcggttcacttattagcgccgcgaacaacccgagtttaaaagcagcggcaccgcaggcgccaggatatcagttgccgaaggccggaattagtggcgcgtggaccacccagagcttagcgcccgccgccgttggcctggatgcccagggagtgccgctgattaataagagcttttctgacgcagacctccatttactgtcgca…	Lid region from the Ideonella sakaiensis strain 201-F6 (Genbank GAP38911.1) MHETase, with overlaps for assembly into pCJ135. Assembly will generate PETase with the MHETase lid.
pCJ199	CATATGttcgtacgcaacgccgaccgtgccaagaattgtatgcgcgcacctttacgcgtattcccactcaaggatacttttagcgcccagtgtgcgaatgtttcggtctggattaccagcagcgtaccaccgctccgcgagcgtcacatggatcgccgcgtgacgcgccgcgatttaatgcaaactcgcatcttattaatgctcattgcagccactggcgtggcagcgtgtggcggagacggtggttccacacctgccgcgcaaaatccccctttgcccctggccagtcgtgcggcttgcgaagcttttcaaggcaatagcaatagtatcgcgtggccccatcgcgcaaccgttgtggaagtggccacttggcacgaagcagagcctgcgaatgccaca…	pCJ199 was synthesized by Twist Bioscience. Only the sequence integrated between the NdeI and XhoI sites in pET-21b(+) is shown.
pCJ200	CATATGcagaccaccgtgaccaccatgctcctcgcgtccgtagcattagcggcttgcgccggaggaggttccactcctctgcctctaccgcagcagcagccgcctcagcaggaaccgccacctcctcctgttccgctagccagtcgcgccgcgtgtgaggcgctcaaagatggtaatggcgacatggtttggccgaatgccgccacggttgtagaggttgcagcctacgtgccggcaggcgttaacatcagcatggcggataacccgagcatctgtggtggcgacgaggacccgattacttccaccttcgcgttctgcgaagtatcaggcgcgattgccaagcgtactgggattgatgggtacccgtatgaaattaagtttcgcctgcgcatgcccgct…	pCJ200 was synthesized by Twist Bioscience. Only the sequence integrated between the NdeI and XhoI sites in pET-21b(+) is shown.
pCJ207	CATATGaagtctagcattccgattagcgtaggtatgctggctaccgctctgatttccggttgcggtagcgttccggataacaccagcaatgaaccgacggttccgctggcatccaaagaattgtgcgagggcatcgcgtctggtgcgaccaaagtaaactggccgaaccagaacaccgtcgtaaaagcttcagtttggcacgctgttaccccggcaaccgccaacgccccggaactgccggaacattgcgaggtcactggctctatcaaccagcgtactggcgtggacggctatccgtatgaaatcaaaatgcgtctgcgcatgccggcagattggaacggccgtttcttcatggaaggcggtggaggtactaacgggagcctgtctgccgctctgggt…	pCJ207 was synthesized by Twist Bioscience. Only the sequence integrated between the NdeI and XhoI sites in pET-21b(+) is shown.
Synthesized DNA fragments for constructing the expression plasmids used for heterologous expression of the genes of interest. Capitalization indicates the flanking restriction enzyme recognition site used for insertion of the gene or fragment into the multi-cut site of the plasmid, with the start codon (ATG) indicated in bold.

## Sheet: Primers
Supplemental Data Table SD3. Primers
Oligo	Sequence (5' -> 3')	Description
oCJ756	tcggagggcggccg	For linear amplification of Ideonella sakaiensis MHETase expression plasmid, pCJ136, at Ser225 F
oCJ757	ggcgccgatgaagtagctcttgtcggc	For linear amplification of Ideonella sakaiensis MHETase expression plasmid, pCJ136, at Ser225 R with Cys224Ala mutation
oCJ758	tccgggggtccaggtacc	For linear amplification of Ideonella sakaiensis MHETase expression plasmid, pCJ136, at Ser530 F
oCJ759	ggcatggttcattcccggaaccaagaacag	For linear amplification of Ideonella sakaiensis MHETase expression plasmid, pCJ136, at Ser530 R with Cys529Ala mutation
oCJ760	ccagccgatgaagtagctcttgtcggc	For linear amplification of Ideonella sakaiensis MHETase expression plasmid, pCJ136, at Ser225 R with Cys224Trp mutation
oCJ761	gctatggttcattcccggaaccaagaacag	For linear amplification of Ideonella sakaiensis MHETase expression plasmid, pCJ136, at Ser530 R with Cys529Ser mutation
oCJ762	gtggccgatgaagtagctcttgtcggc	For linear amplification of Ideonella sakaiensis MHETase expression plasmid, pCJ136, at Ser225 R with Cys224His mutation
oCJ763	gaaatggttcattcccggaaccaagaacag	For linear amplification of Ideonella sakaiensis MHETase expression plasmid, pCJ136, at Ser530 R with Cys529Phe mutation
oCJ764	tcaatggggggcggcg	For linear amplification of Ideonella sakaiensis PETase expression plasmid, pCJ135, at Ser160 F
oCJ765	gcagcccatcacacccatgcgg	For linear amplification of Ideonella sakaiensis PETase expression plasmid, pCJ135, at Ser160 R with Tryp159Cys mutation
oCJ766	tgtgccaactctgggaacagc	For linear amplification of Ideonella sakaiensis PETase expression plasmid, pCJ135, at Cys239 F
oCJ767	gcagtggctaccgccgttaatttccag	For linear amplification of Ideonella sakaiensis PETase expression plasmid, pCJ135, at Cys239 R with Ser238Cys mutation
oCJ768	gagggcggccgcga	For linear amplification of Ideonella sakaiensis MHETase expression plasmid, pCJ136, at Glu226 F
oCJ769	ggcacagccgatgaagtagctcttgtcg	For linear amplification of Ideonella sakaiensis MHETase expression plasmid, pCJ136, at Glu226 R with Ser225Ala mutation
oCJ770	tgtggcggagacggtg	For linear amplification of Comamonas thiooxydans expression plasmid, pCJ199, at Cys76 F
oCJ771	catatgtatatctccttcttaaagttaaacaaaattatttcta	For linear amplification of putative Comomonas thiooxydans expression plasmid, pCJ199, and Hydrogenophaga sp. PML113 expression plasmid, pCJ211, at Met1 R
oCJ772	tgcggtagcgttccgg	For linear amplification of Hydrogenophaga sp. PML113 expression plasmid, pCJ211, at Cys20 F
oCJ773	ggcggtacgaacggctctctctcag	For linear amplification of Ideonella sakaiensis MHETase expression plasmid, pCJ136, at Ser131 F with Ser131Gly mutation
oCJ774	gccaccctccatgaaaaaacgg	For linear amplification of Ideonella sakaiensis MHETase expression plasmid, pCJ136, at Ser131 R
oCJ775	atctctgcactagatacagcagattattatgaac	For linear amplification of Ideonella sakaiensis MHETase expression plasmid, pCJ136, at Phe495 F with Phe495Ile mutation
oCJ776	tgcggcatcgctcattcc	For linear amplification of Ideonella sakaiensis MHETase expression plasmid, pCJ136, at Phe495 R
oCJ777	ggcggccgcgagg	For linear amplification of Ideonella sakaiensis MHETase expression plasmid, pCJ136, at Gly227 F
oCJ778	ggtcgaacagccgatgaagtagctcttgtc	For linear amplification of Ideonella sakaiensis MHETase expression plasmid, pCJ136, at Gly227 R with Glu226Thr mutation
oCJ779	tgcatgagcgatgccgcattctctg	For linear amplification of Ideonella sakaiensis MHETase expression plasmid, pCJ136, at Gly489 F with Gly489Cys mutation
oCJ780	gtgatacagaatcattttaccgccgcg	For linear amplification of Ideonella sakaiensis MHETase expression plasmid, pCJ136, at Gly489 R
oCJ781	gggggtccaggtaccgac	For linear amplification of Ideonella sakaiensis MHETase expression plasmid, pCJ136, at Ser530 F
oCJ782	gcagcaatggttcattcccggaacc	For linear amplification of Ideonella sakaiensis MHETase expression plasmid, pCJ136, at Ser530 R with Ser530Cys mutation
oCJ787	caaccaacttcgaccttgctgcctttcgggac	For linear amplification of Ideonella sakaiensis MHETase expression plasmid, pCJ136, F
oCJ788	aagagtcccacggtgcgcccgcc	For linear amplification of Ideonella sakaiensis MHETase expression plasmid, pCJ136, R
